# Supplementary material for: Equations to Predict Growth Performance Changes by Dietary Deoxynivalenol in Pigs
Source: Toxins (Basel). 2021 May 19;13(5):360. doi: 10.3390/toxins13050360 (PMC8158744; doi:10.3390/toxins13050360)
Supplement: Supplementary file 1 [file toxins-13-00360-s001.zip]

Archive with 1 entries (1 files):
- toxins-1229250-supplementary header.pdf
